# Supplementary material for: Effects of Mixed Fruits and Berries on Ameliorating Gut Microbiota and Hepatic Alterations Induced by Cafeteria Diet
Source: Nutrients. 2026 Jan 6;18(2):181. doi: 10.3390/nu18020181 (PMC12845326; doi:10.3390/nu18020181)
Supplement: Supplementary file 1 [file nutrients-18-00181-s001.zip]

Archive with 3 entries (3 files):
- Al Hazaimeh et al. Table S1.pdf
- Al Hazaimeh et al. Table S2.pdf
- Al Hazaimeh et al. Table S3.pdf
